# Supplementary material for: Sirevirus LTR retrotransposons: phylogenetic misconceptions in the plant world
Source: Mob DNA. 2013 Mar 4;4:9. doi: 10.1186/1759-8753-4-9 (PMC3599292; doi:10.1186/1759-8753-4-9)
Supplement: Additional file 1 — List of the RT/RNase H peptide sequences of the elements that were used for the construction of the Pseudoviridae phylogenetic tree. [file 1759-8753-4-9-S1.null]

>Lotus2
YVDDIIFGSANQSLCKEFSEMMQAEFEMSMMGELKYFLGIQVDQTPEGTYIHQSKYTKELLKKFNMLESTVAKTPMHPTCILEKEDISG 
KVCQKLYRGMIGSLLYLTASRPDILFSVHLCARFQSDPRETHLTAVKRILRYLKGTTNLGLMYKKTSEYKLSGYCDADYAGDRTERKST 
SGNCQFLGSNLVSWASKRQSTIALSTAEAEYISAAICSTQMLWMKHQLEDYQILESNIPIYCDNTAAISLSKNPILHSRAKHIEVKYHF 
IRDYVQKGVLLLKFVDTDHQWADIFTKPLAEDRFNFILKNLNMDFCPE 
>Osr10 
YVDDIIFGSTNEVFCKEFGDMMSREFEMSMIGELSFFLGLQIKQLKDGTFVSQTKYIKDLLKRFGLEDAKPIKTPMATNGHLDLDEGGK 
PVDLKLYRSMIGSLLYLTASRPDIMFSVCMCARFQAAPKECHLVAVKRILRYLKHSSTIGLWYPKGAKFKLVGYSDSDYAGCKVDRKST 
SGSCQMLGRSLVSWSSKKQNSVALSTAEAEYVSAGSCCAQLLWMKQTLLDYGISFTKTPLLCDNDSAIKIANNPVQHSRTKHIDIRHHF 
LRDHVAKCDIVISHIRTEDQLADIFTKPLDETRFCKLRNELNVIDFSNVA 
>Osr9 
YVDDIIFGSTNKSFSEEFSRMMTKRFEMSMMGELKFFLGLQIKQLKEGTFICQTKYLKDMLKKFGMENAKPIHTPMPSNGHLDLNEQGK 
DVDQKVYRSIIGSLLYLCASRPDIMLSVCMCARFQAAPKECHLVAVKRILRYLVHTPNLGLWYPKGARFDLIGYADADYAGCKVDRKST 
SGTCQFLGRSLVSWSSKKQNSVALSTAEAEYVSAGSCCAQLLWMKQTLRDYGLNVSKIPLLCDNESAIKIANNPVQHSRTKHIDIRHHF 
LRDHSTRGDIDIQHVRTDKQLADIFTKPLDEARFCELRSELNILDSRNVA 
>Osr7 
YVDDIIFGGSSHALVAQFSDVMSREFEMSMMGELTFFLGLQIKQTKEGIFVHQTKYSKELLKKFDMADCKPIATPMATTSSLGPDEDGE 
EVDQREYRSMIGSLLYLTASRPDIHFSVCLCARFQASPRTSHRQAVKRIFRYIKSTLEYGIWYSCSSALSVRAFSDADFAGCKIDRKST 
SGTCHFLGTSLVSWSSRKQSSVAQSTAEAEYVAAASACSQVLWMISTLKDYGLSFSGVPLLCDNTSAINIAKNPVQHSRTKHIEIRYHF 
LRDNVEKGTIVLEFVESEKQLADIFTKPLDRSRFEFLRSELGVIHPYGLI 
>Osr8 
YVDDIIFGYSTHALVVDFAENMRREFEMSMMGELSYFLGLQIKQTPQGTFVHQTKYTKDLLERFKMENCKPISTPIGSTAVLDPDEDGE 
AVDQKEYASRPDIQFVVCLCARFQASPRASHRQAVKRIMRYLNHTLEFGIWYSTSSSICLSGYSDADFGGCRIDRKSTSGTCHFLSTSL 
IAWSSRKQSSVAQSTAESEYGAAASCCSQILWLLSTLKDYGLTFEKVPLLCDNTSAINIAKNPVQHSRTKHIDIHFHFLRDHVEKGDVE 
LQFLDTKLQIADIFTKLLDSNRFAFLRGELGIIHPFGMV 
>Sorghum 
YVDDIIFGSTNQVFCEEFSRIMTKRFEMSMMGELKYFLGFQIKQLKEGTFISQTKYTLDMLKKFDMEKAKPINTPMPTNGHLDLDDKGK 
AVDIKVYRSMIGSLLYLCASRPDIMLSVCMCARFQANPKECHLVAVKRILRYLVHTPNLGLWYPKGSKFNLLGYSDSDYAGCKVDRKST 
SGTCQFLGRSLVSWSSKKQNCVALSTAEAEYIAAGACCAQLLWMRQTLRDFGCQFTKIPLLCDNESAIKLANNPVSHSRTKHIDVRHHF 
LRDHEAKGDIEIRHVSTEKQLADIFTKPLDETRFCALRSELNILDSRNVV 
>Medicago 
YVDDIIFGSTNASLCKEFSKLMQDEFEMSMMGELKFFLGIQINQSKEGVYVHQTKYSKELLKKFKLEDCKVMNTPMHPTCTLNKEDTGT 
VVDQKLYRGMIGSLLYLTASRPDILFSVCLCARFQADPRESHLTAVKRIFRYLKGTTNLGLLYRKSLDYKLIGFCDADYAGDRIERKST 
SGNCQFLGENLISWASKRQATIAMSTAEAEYISAASCCTQLLWMKHQLEDYQINANSIPIYCDNTTAICLSKNPILHSRAKHIEIKHHF 
IRDYVQKGILDIQFIDTEHQWADIFTKPLYVERFDFIKKNLNMHFVSN 
>Citrus 
YVDDIIFGFTNELLCKDFSSCMSQEFEMSMMGELKYFLGLQIKQNEEGIFINQAKYVRDLLKRFGYDNRTAKSTPMSTTIKLDKAEKGK 
EVDIKTYRGMIGSLLYLTASRPDIMFSVCLCARFQSCPKESHMLAVKHIFRYLIGTINLGLWYPRGTHIDLTCYSDADFAGYKVDRKST 
SGTCHFLGHYLVSWFSKKQNSVALSTTEAEYIAAGSCCAQILWMKQTLRDYGIKLDQIPILCDNTSAINLSKNPIQHSRTKHIEIRHHF 
LRDHVQKGDVMIKFVSTENQLADIFTKPLCEEHFIKIRHELGMMNVES 
>HOPIE 
YVDDIIFGSTNELFCEEFGKMMSKEFEMSMIGELSFFLGLQIKQLKDGIFISQSKYLKDMLKKFGLENAKPIKTPMATNGHLDLDEGGT 
MVDQKLYRSIIGSLLYITASRPDVMFSVCMCARFQASPREIHLKAAKRILRYLKYTPNIGLWYPKGAHFELIGYSDSDYAGCKVDRKST 
SGCCQFLGRSLVSWSSKKQNSVALSTAEAEYISAENCCAQLLWMKQTLLDYGIIFKNVPFMCDNESAVKLATNPVQHSRTKHIDIRHHF 
LRDHVGKGDFSIYSIGTDDQLADIFTKPLDETRFCSLRSEMNVIDLSNVA 
>Tnd-1 
YLDDIFFGTTNMFVCKEFVRLITSQFKMSMMDERKLILKLQVKQMKEGTFICQTKYCKELLN*LEISNTKAMATSMNMTILDRNERGKE 
VNTKIYRGMIRSLLYFTASRLDIIFSVY*YARYESCPKESRLNAAK*SILLEILNVGLCYPKDSSCQSLGYSDSNFARCKLDRKSIIGT 
CHLLGNSLVSWISKKRVNVALSATEAEYTATGSCCSQILWMK*QLLDYGLSLDYVPLRCDNTSTISLTKN*ILHSRPKPIKIRHHFMKD 
HVLKGDVQIEFVITKHQFDDIFTRPLDKESFFRILSELGILDS 
>ToRTL1 
YVDDIISGTTSEHLCEEFSSLMGREFEMSMMGELTFFLGLQIKQSSNGTSICQEKYIKELLKKFNMFDSKPIDTSMGTNPKMIVEKSDP 
LVNQAMYREIIGSLLYLTASRPDIVYSVGICARFQACPRDSHLKAAKRILRYLKKIGNLVLFYPAGDTFDLVGFADADFAGYQVDRKST 
SGMAHFLGSSLISWGTKKQNSVALSTAEAEYVAAAACCSQLLWIRQHLEDFGIHIKAFLLMCDNTSAVSMGKNSFHHKRTKHIDVRHHF 
LRDHVEKGNIVLTYCPTEEQIADIFTKALSKDQFERNRLKLGMLISK 
>SIRE1-1 
YVDDIVFGGMSNEMLRHFVQQMQSEFEMSLVGELTYFLGLQVKQMEDSIFLSQSKYAKNIVKKFGMENASHKRTPAPTHLKLSKDEAGT 
SVDQSLYRSMIGSLLYLTASRPDITYAVGGCARYQANPKISHLNQVKRILKYVNGTSDYGIMYCHCSDSMLVGYCDADWAGSVDDRKST 
FGGCFYLGTNFISWFSKKQNCVSLSTAEAEYIAAGSSCSQLVWMKQMLKEYNVEQDVMTLYCDNLSAINISKNPVQHSRTKHIDIRHHY 
IRDLVDDKVITLEHVDTEEQIADIFTKALDANQFEKLRGKLGICLLEDL 
>Endovir1-1 
YVDDIVFGGTSDKLVKTFVKTMTTEFRMSMVGELKYFLGLQINQTDEGITISQSTYAQNLVKRFGMCSSKPAPTPMSTTTKLFKDEKGV 
KVDEKLYRGMIGSLLYLTATRPDLCLSVGLCARYQSNPKASHLLAVKRIIKYVSGTINYGLNYTRDTSLVLVGYCDADWGGNLDDRRST 
TGGVFFLGSNLISWHSKKQNCVSLSSTQSEYIALGSCCTQLLWMRQMGLDYGMTFPDPLLVKCDNESAIAISKNPVQHSVTKHIAIRHH 
FVRELVEEKQITVEHVPTEIQLVDIFTKPLDLNTFVNLQKSLGIGEV 
>OPIE-2 
YVDDIIFGSTNQKSCEEFSRVMTQKFEMSMMGELNYFLGFQVKQLKDGTFISQTKYTQDLLKRFGMKDAKPAKTPMGTDGHTDLNKGGK 
SVDQKAYRSMIGSLLYLCASRPDIMLSVCMCARFQSDPKECHLVAVKRILRYLVATPCFGLWYPKGSTFDLVGYSDSDYAGCKVDRKST
SGTCQFLGRSLVSWNSKKQTSVALSTAEAEYVAAGQCCAQLLWMRQTLRDFGYNLSKVPLLCDNESAIRMAENPVEHSRTKHIDIRHHF 
LRDHQQKGDIEVFHVSTENQLADIFTKPLDEKTFCRLRSELNVLDSRNLD 
>PREM-2 
YVDDIIFGSTNESTCEEFSRIMTQKFEMSMMGELKYFLGFQVKQLQEGTFISQTKYTQDILSKFGMKDAKPIKTPMGTNGHLDLDTGGK 
SVDQKVYRSMIGSLLYLCASRPDIMLSVCMCARFQSDPKESHLTAVKRILRYLAYTPKFGLWYPRGSTFDLIGYSDADWAGCKINRKST 
SGTCQFLGRSLVSWASKKQNSVALSTAEAEYIAAGHCCAQLLWMRQTLRDYGYKLTKVPLLCDNESAIKMADNPVEHSRTKHIAIRYHF 
LRDHQQKGDIEISYINTKDQLADIFTKPLDEQSFTRLRHELNILDSRNFFC 
>Vitis 
YVDDIIFXATNDSLCEDFSKCMHSEFEMSMMXELNXFLGLQIKQLKEGTFINQAKYIKDLLKRFNMEEAKVMKTPMSSSIKLDMDEKGK 
SIDSTMYRGMIGSLLYLTASRPDIMYSVCLCARFQSCPKESHLSXVKRILRYLKGTMNIGLWYPKGDNFELIXFSDADFAGCRVERXST 
SGTCHFLGHSLVSWHSKKQNSVALSTAEAEYIAAGLCCAQILWMKQTLSDFNLSFEHVPIKCDNTSAINISKNPVQHSRTKHIEIRHHF 
LRDHAQKGDITLEFVSTKDQLADIFTKPLSEEQFSDIRRQLGVISL 
>Barbara 
YVDDIIFGSTNPLFSEKFGKLMSEKFEMSMMSELKFFLGLQIKQTKEGTFVSQTKYTKDLFKKFNMQECKGMSTPMPTSGHNDLTKDGE 
PVDQKVYRSMIGSLLYLCASRPDIMLSVCMCARYQAAPKDCHLKAVKRIVRYLIHTPNFGIWYPKRSSFDLVGYSDSDYARDKVDRKST 
SGTCQFLGRSLVSWSSKKQNSVSLSTAEAEYIAAGSCCAQLLWMTQTLKDYGIYVKHVPLLCDHESAMKIGHNPIQHSRTKHIEVRHHF 
IRDHVAKGDINLKHVRTDKKLADIFTKPLDEKVFCRLRGELNIIDASNLE 
>Maximus 
YVDDIIFGCTDKRYSDEFAYMMSEEYQMSMMGELKFFLGLQIRQQRNGIFISQEKYLKDVLRKFDMHECKGAKTPMPTNGHLGTDENGK 
DFDQQVYRSMIGSLLYLCASRPDIMLSVCMCACFQAKPKESHHKAVKHILRYLAHTPTLGLWYPKGSNLHLVGYSDSDYAGDRVDRKST 
SGTCHFLGRSLVCWSSKKQNCVSLSTAEAEYIAAGSCCAQLLWMKQTLKDYGINMKNVPLYCDNESAIKIAYNPVQHSKTKHIQIRHHF 
LRDHVLKGNILIDHVKTDDQLADIFTKPLDEKRFCKLRCELNILESSNVL 
>Inga 
YVDDIIFGSSNISFNEEFAALMTEKFEMSMMGELKFFLGFEIKQGLEGTFIKQAKYTQDMLKRSELKDVKPVKFPMPTRCKLDSDPNGK 
GVDQKVYRSMIGSLLYLCASRPDIMLSVGICARFQSAPKESHYMAVKRIFRYLAHTPNFGLWYPKGANFNLVGYSDSDWAGDCVERKST 
SGGCQFLGRSLVSWSSKKQNCVSLSSTEAEYVAAASCCAQLLWMRQTLKDYGVTCDKVPLLCDNQSAIKISLNPVQHSKTKHIDIRHHF 
IREHIKLGDIEVHFIHTEEQLADIFTKPLDEARFRELRHELNIIDSSNVD 
>Usier 
YVDDIIFGSPNIHLCKKFAASMTKTFEMSLNTDLKFFLGFQIQQFQEGIFLSQTKYLKGILENFDMTNAKPMKTPMATDVVLNEDTNGI 
PFDPSTYRSMIGSLLYLCASRPNIMLSVGICARFQASPRESHHTAVKHILRYLVHTPKLGLWYPKDAKFDLIGYSDADWAGDKVGRKST 
FGACQFLGRSLVSWSSKKQNYVSLSTAEAEYIAAASCATQLLWMRQTLKDYGITYRHVPLLCDNESAIKISENPIDHPRTKHIDIRYHF 
LRDHVQKGDIDIAHVGTDMQLTDIFTKPLCVPRFCQLRRELGTLELDNIT 
>ATCOPIA43 
YVDDIVF*STKQKLVSDFVESMTKEFEMSMVGEMNHFLGLQIKQTDEGVHISQSMYAQGLIQRFGMQTAKTSKTPMSATAKLSADEAGL 
SVDEKMYRGMIGSLLYLTASRPDLCFSVGVCARYQANPKQSHLNAMKWILKYVKGTTDVGLFYSKQTNQNLVGFCDADWAGNLDDRRST 
TGGCFFLRNNLVSWHSKKQSCVSLSTAEAEYIALGSCCTQLLWMKQMLLDYGMTSNTLLVYCDNMSAINISKNPVQHSRTKHIDIRHHF 
IRELVENKIVEISHVSSEKQLADIFTKSLDLNSFLNL 
>Tst1 
YVDDIILTGDDVVEIKNLKERLASEFEIKDLGPLKYFLGMEVARSKKGIIVSQRKYVLDLLKETGMSGCRPTETPIDPNLKFVKEGKLI 
DKGQYQRLVGKLIYLSHTRPDISFAVSLVIQFMHYPREEHQEAVYRILRYLKSSPGKGLFFKKNEQRSLEAYTDADWAGSSIDRRSTSG 
YCTFVWGNLVTWRSKKQNVVARSSAEAEYRSMALGICEILWLKRFLEELRRPVSFPMKLYCDNKAAISIAHNPVQHDRTKHVEVTDTSL 
KRRLKMEVCAFLLFQQQNKLQIFSQKVFSELLLSPLLAS 
>Hopscotch  
YVDDIIITGSSPHAIDNVLAKLKDDFAIKDLGDLHYFLGIEVHRKGDGLLLCQEKYARDLLKRVGMECCKPVHTPVATSEKLSASAGTL 
LSPEETTKYRSVVGALQYLTLTRPDLSYAINRVCQFLHAPTDLHWTAVKRILRNIQHTIGLGLTIRPSLSLMLSAFSDADWAGCPDDRK 
STGGYALFLGPNLISWNSKKQSTVSRSSTEAEYKAMANATAEVIWLQSLLHELGIRLTGIPRLWCDNLGATYLSSKPIFNARTKHIEVD 
FHFVRDRVLSKKLDIRLISTNDQVADGFTKALTIGRLNEFRRQSQPRSVVIEGGY 
>Stonor  
YVDDILLASSDKDLLAETKGFLSSNFDMKDMGEASYVLGIEIRRDRQKRVLGLSQKSYIENVLKRYNMHKCNASPGPIVKGDKFGEYQC 
PKNQYEKNKMKSVPYASAIGSIMYAQVCTRPDLAFTTGMLGRYQKNPGIEHWKAVKKALRYLQGTKGLMLTYRRSNSLQIVGYADADWG 
GCRDTLKSTSGYVFMLSGGAISWKSCKQTARASSTMHAEFVATYEATGQAIWIKKFVPGLRVVDSIERPLRIYCDNEPAVFFSHNNKSS 
GSAKYIDIKCYIVKEKILDHTIQVEHIRTHQMLADPLTKGLPPSVFSKHAAGMGLREYL 
>Osr1  
YVDDILIFGTSLNVIEEVKDYLSKSFEMKDLGEADVILNIKLQRGDEGGITLVQSHYVDKVLSRFGYSDCKPAPTPYDPSVLLRKNRRI 
ARDQLRYSQIIGSLMYLASATRPDISFAVSKLSRFVSNPGDDHWQALERVMRYLKGTMSYGIHYTGYPKVLEGYSDSNWISDADEIKAT 
SGYVFTLGGGAVSWKSCKQTILTRSTMEAELTALDTATVEAEWLRELLMDLPVVEKPVPAILMNCDNQTVIIKVNSSKDNMKSSRHIKR 
RLKSVRKQKNSGVIALDYVQTARNLADQFTKGLPRNVIDSASREMGLIPT 
>Tto1  
YVDDMLIVGRNVSRINSLKEQLSKFFAMKDLGPAKQILGMRIMRDREAKKLWLSQEKYIEKVLQRFNMEKTKAVSCPLANHFRLSTKQS 
PSTDDERRKMERIPYASAVGSLMYAMVCTRPDIAHAVGVVSRFLSNPGKEHWDAVKWILRYLRGTSKLCLCFGEDNPVLVGYTDADMAG 
DVDSRKSTSGYLINFSGGAVSWQSKLQKCVALSTTEAEFIAATEACKELIWMKKFLTELGFSQDGYQLFCDSQSAIHLAKNASFHSRSK 
HIDVRYNWIRDVLEKKMLRLEKIHTDENGSDMLTKTLPKGKFEFCREAAGIVDPPYSWKGENC 
>Tnt1  
YVDDMLIVGKDKGLIAKLKGDLSKSFDMKDLGPAQQILGMKIVRERTSRKLWLSQEKYIERVLERFNMKNAKPVSTPLAGHLKLSKKMC 
PTTVEEKGNMAKVPYSSAVGSLMYAMVCTRPDIAHAVGVVSRFLENPGKEHWEAVKWILRYLRGTTGDCLCFGGSDPILKGYTDADMAG 
DIDNRKSSTGYLFTFSGGAISWQSKLQKCVALSTTEAEYIAATETGKEMIWLKRFLQELGLHQKEYVVYCDSQSAIDLSKNSMYHARTK 
HIDVRYHWIREMVDDESLKVLKISTNENPADMLTKVVPRNKFELCKELVGMHSN 
>Copia  
YVDDVVIATGDMTRMNNFKRYLMEKFRMTDLNEIKHFIGIRIEMQEDKIYLSQSAYVKKILSKFNMENCNAVSTPLPSKINYELLNSDE 
DCNTPCRSLIGCLMYIMLCTRPDLTTAVNILSRYSSKNNSELWQNLKRVLRYLKGTIDMKLIFKKNLAFENKIIGYVDSDWAGSEIDRK 
STTGYLFKMFDFNLICWNTKRQNSVAASSTEAEYMALFEAVREALWLKFLLTSINIKLENPIKIYEDNQGCISIANNPSCHKRAKHIDI 
KYHFAREQVQNNVICLEYIPTENQLADIFTKPLPAARFVELRDKLGLLQDDQSNAE 
>CIRE1 
YVDDMLIASKYKSEIERLKNLLKAEFEMKDLGNAKRILGMDIIRDRSAGTLFLSQGKYIKKVLERFEMQDCKPVQTPLGPQFKLSAATT 
SEDESQMNEFPYAQAVGSLMYAMVCTRSDIAYAVSVVSRYLSCPGKVHWNAVKWIMRYLKGSSTCGLLYGKTKSDKIEVMGFVDSDFAG 
DLDRRKSTSRYMFVLNSCLISWKSSLQSGGALSSTEAEFIATTEAVKEAMWLRGLLNELWLNQKIVQVFCDNQNAIHLVKNQMYHERTK 
HIDVKLQFIRDEVGKGTVVVSKIHTSVNPADALTKSLPTAKFEFCVNLMGIMPKSN 
>AtRE1  
YVDDILITGNDPTLLHNTLDNLSQRFSVKDHEELHYFLGIEAKRVPTGLHLSQRRYILDLLARTNMITAKPVTTPMAPSPKLSLYSGTK 
LTDPTEYRGIVGSLQYLAFTRPDISYAVNRLSQFMHMPTEEHLQALKRILRYLAGTPNHGIFLKKGNTLSLHAYSDADWAGDKDDYVST 
NGYIVYLGHHPISWSSKKQKGVVRSSTEAEYRSVANTSSEMQWICSLLTELGIRLTRPPVIYCDNVGATYLCANPVFHSRMKHIAIDYH 
FIRNQVQSGALRVVHVSTHDQLADTLTKPLSRTAFQNFASKIGVTRVPPS 
>RIRE1  
YVDDILLIGNDIPMLESVKSSLKNSFSMKDLGEAAYILGIRIYRDRSKRLIGLSQSTYIDKVLKRFNMHDSKKGFLPMSHGINLSKNQC 
PQTHDERNKMGMVPYASAIGSIMYAMLCTRPDVSYALSATSRYQSDPGEGHWTAVKNILKYLRRTKDMFLVYGGEEDLVVSGYTDASFQ 
TDKDDYRSQSGFVFCLNGGAVSWKSSKQDTVADSTTEAEYIAASEAAKEAVWIKKFVSELGVMTSTTGPMSLYCDNSGAIAQAKEPRSH 
QKSKHILRRYHLIREIVDRGDVKICKVHTDLNIADPLTKPLPQPKHEAHTRAMGIRYLHD 
>PDR1  
YVDDIIVTGDDLIERHFLKEKLSAEFEMKDLGQLKYFLRIEVAYSKQGIFISQRKYVLDLLQETGKLGCKPASVPIEQNHRISFEEESD 
KVDKGQYQRLVGKLIYLAHTRPDLAYAVSVVSQFMHDPRVRHLQAVDRVLQYLKATPGRGLLFKRGGNLTMETYTDADYAGSVSDRRST 
SGYCTFLCGNLVAWKSKKQSVVARSSAEAEFRAMALGICELLWMKQILEDLKIQCEGPMTLFCDNKSAISIAHNPVQHDRTKHIEIDRH 
FIKDKLDSGLITTSYVPSRHQLADVLTKDLPTERFRQLTCKLGMIDIDSPA 
>Tpv2  
YVDDLIIMGNNNEMIEEFKGTMRREFEMTDLGLMKFFLGLEVRQKETGIFVSQETYAKDILKKYKMENCNPVSIPMEPGAKLSKFDGGE 
RVDASRYRSLVGSLRYLTCTRPDLSLSVGIISRFMEEPFYSHWKALKRVLRYIQGTISLGLFYSKVEDYKLVGYSDSDWCGEIDDRKST 
SGYVFYMGNTTFSWLSKKQPIVTLSTCEAEYVAASWCVCHAIWLRNLLTKMELKQLGATVVQVDNKSAIELAKDPVNHERSKHIDVRFH 
FIRDHVKKGSVELVHVASQDQVADIFTKPLPKVFFDKFKKMIGMMDGRNI 
>Fourf 
YVDDILIFGSNLNVIEEVKNLLSSNFEMKDLGEADVILNIKLVRKADGGVTLLQSHYVEKVLSRFGFSDCDPAPTPYDPSVLLRKNRRI 
ARDQLTYSQIIGSLMYLASATRPDISYAVSKLSRFVSKPGDDHWCALERVLRYLKGTMTYGIHYTGNPKVLEGYCDANWISDADELYAT 
SGYVFLFGGGAVSWKSCKQTILTKSTMEAELAALDTAGAEAEWLRDFLLDLPVVEKPIPAISMNCDNQTVITKVNSSRNNMKSTRHVKR 
RLKSVRKLKNSGVITVDYVHTSNNLADQFTKGLSRNVIESASREMGMRPM 
>Melmoth 
YVDDIVIASTDDAVAVKLKSDLKSFFKLRDLGSLKYFFLGLEISRTSDGISLCQRKYALELLTSTGMLDCKPSSVPMMPNLKLSKVDGD 
LIEDREMYRRLVGRLMYLTITRPDITFAVNKLCQFSSAPRTSHLGAVYKVLQYIKGTVGQGLFYSAHSDLTLKGFADADWAACVDSRRS 
TTGFTMFVGDSLISWRSKKQPTVSRSSAEAEYRALALASCEMMWLCILLRELHVASSSVPVLFSDSTAAIYIATNPVFHERTKHIELDC 
HTVREKIDKGLLKTLHVRTEDQVADILTKPLFPYQFEHLKSKMCIRNIFCTS 
>OARE-1 
YVDDILIIGNDINMLNDVKSYLNKCFSMKDLGEAAYILGIKIYRDRQRRLIALSQSTYLDKVLKRFRMDKAKKGSVPMLSGKISSKAQC 
LATVNDREAMSKVPYASAIGSIMYAMLCTRPDVSNALSLTSRYQSDPGVEHWTAVKNILKYLNRTKEMFLVYGGDEQLVVKGYVDASFD 
TDKDDSKSQKGYVYILNGGAVSWRSCKQSVIAGSIVEAEYMAAAEASSEGVWIRNFITELGMVPSALDPLEILCDNTGAIALAKEPRYH 
PKTKHINCKFHIIRDYIADGDLKISKVHTDLNVADPLTKPLPRVKHDQHLSAMGVRLLPNVN 
>Art1 
YVDDLIFTGNNPSMFEEFKKEMTKEFEMTDIGLMSYYLGIEVKQEDNGIFITQEGYAKEVLKKFKMDDSNPVCTPMECGIKLSKKEEGE 
GVDPTNLSLVGSLRYLTCTRPDILYAVGVVSRYMEHPTTTHFKAAKRILRYIKGTVNFGLHYSTTSDYKLVVCHAIWLRNLLKELSLPQ 
EEPTKIFVDNKSAIALAKNPVFHDRSKHIDTRYHYIRECVSKKDVQLEYVKTHDQVADIFTKPLKREDFIKMRSLLGVAKSSLRGGVES 
>BARE-1 
YVDDILLIGNGVEFLENIKDYLNKSFSMKDLGEAAYILGIKIYRDRSRVIGLSQSTYLDKVLKRFKMEQSKKGLLPVLQGTRLSKTQCP 
ATDKDIEHMSTVPYASAIGSIMYAMLCIRPDVSLAISMAGRFQSNPGVDHWMAVKNILKYLKRTTEMFLVYGGDKELAVKGYVDASFDT 
DPDDSKSQTGYVFILNGGVVSWCSSKQSVVADSTCEAEYLAASEATKEGVWMKQLMTDLGVVSSALNPITLFCDNMGVIALAKEPQFHK 
NTIRIKRRFNLIRDYVEEEDVNICKVHMDLNVAPAD 
>Evelknievel 
YVDDMLITGSDTNIITRFIANLAARFSLKDLGEMSYFLGIEATRTSKGLHLMQKRYVLDLLEKTNMLAAHPVLTPMSPTPKLSLTSGKP 
LDKPSEYRAVLGSLQYLLFTRPDIAYAVNRLSQYMHCPTDLHWQAAKRILRYLAGTPSHGIFIRADTPLTLHAYSDADWAGDIDNYNST 
NAYILYLGSNPISWSSKKQKGVARSSTEAEYRAVANATSEIRWVCSLLTELGITLSSPPVVYCDNVGATYLSANPVFDSRMKHIALDFH 
FVRESVQAGALRVTHVSTKDQLADALTKPLPRQPFTTLISKIGVAKAPPS 
>Mosqcopia 
HVDDILVASAEEANVKREFENLGREFELTCLGEIRHFLGVEVLREDGVFKIRLKQFIDKLIIKHGMENAKTTRSPMDIGFLKDGANSEP 
FEDVTLYRSLVGGMLYLSVVARPDIAASTAILGRKFSEPSQADWTAAKRLLRYLKATRHYFLRLGGAAEDPLVGYSDADWAGDPVSRRS 
TSGFVFLFAGGTVSWASRRQTCVTLSSMEAEYVALAEACQETIWLRQLLRDFGEPQLQPTTMKEDNQGCIAFIKTERSSKRSKHINTKE 
RFVQELCEKNEIVLEYCPTEIMIADVMTKPLGPQKHGDFVVKLGLEDPQ 
>Osser_ 
YVDDLLIAAKDINIVRQLKDKLKSILMCVTWVRPVCFLGFEIERNRAERTMKVSQKRYAKGLVEKYGLEDANGRAVPLSHGTTLHSAGQ 
PLDVRQFRFGELIGSLLYLSVGTRPDIAYSVGALARHMSKPTVEHWQAAKGVVRYIAGTAGLGIVFSPKSSNPSLHGYCDSDYAACVDT 
RRSTTGYVFLNAGGAVSWSSRLQPTVATSTAEAEYMASGAATKEALWYRHLARDLQMRVSSVPILCDSQAAIKIINNPISSARSKHIDV 
LHHFVRERVARGEIVFSYCKSADMVADCLTKPLPLPQFKKCIQAMGLR 
>Panzee 
YVDDMLVVGPNKDQIQELKAQLAEFDMKDLGPANKILGMQIHRDKKDRKIWLSQRNYLLKVLRRFNMQDCKPISTPLPVNYKLSSSMSP 
SNEAERMEMSRVPYASAVGSLMYAMICTRPDIAQAVGAVSRFMADPGREHWSIVKRILRYIKGTSDVALCFEGSEFVVRGYVDSDFAGD 
LDKRKSTTGYVFTLAGGAVSWLSKLQTVVALSTTEAEYMAATQACKEAIWIQRLLEELGHKQEKITVYCDSQSALHIARNPAFHSRTKH 
IGIQYHFVREVVEEGKVDMQKIHTKDNIVDVMTKPVNTDKFTWCRSLFGLLKT 
>Retrofit 
YVDDIIVASSTEKATTALLKDLNKEFALKDLGDLHYFLGIEVTKVSNGVILTQEKYANDLLKRVNMSNCKPVSTPLSVSEKLTLYEGSP 
LGPNDAIQYRSIVGALQYLTLTRPDIAYSVNKVCQFLHAPTTSHWIAVKRILRYLNQCTSLGLHIHKSASTLVHGYSDADWAGSIDDRK 
STGGFAVFLGSNLVSWSARKQPTVSRSSTEAEYKAVANTTAELIWVQTLLKELGIESPKAAKIWCDNLGAKYLSANPVFHARTKHIEVD 
YHFVRERVSQKLLEIDFVPSGDQVADGFTKALSACLLENFKHNLNLARL 
>Ta1-3 
YVDDMLIAGKSKSEINKVKEQLSMEFEMKDMGPASRILGIDIIRDMKNGVLRMSQASYIHNVVQRFNMAEAKVTRSPIGAHFKLAAVRD 
DDECIDNNAVPYASAVGSIMYAMIGIRPDLAYVICLVSRYMARPGSIHWEAVKWILRYMRGSQDLNLVFTKEKEFRVTGYCDSDYAADL 
DRRRSVSGYVFTVGGNTVSWKANLQSVTALSTTEAEFMALTEAAKEALWIKGLMKDLGLEQDKVTLWCDS*SAICLFKNSTHHERTKHI 
DVRYNFIRDVVEAGDVDVLKIHTSRNPADALTKSIPVNKFQSALELLKLVKWD 
>Tca5 
YVDDILICAPSDSEIDQVKNNVRKYFSITDNALCRTFLAINVYHQANDIRLSLNDYIRRMIQELKLSVSETNPVSIPSDVNYEIFRVNE 
NDDEKPCDQTKYRSLIGKLLFASNTIRFDIAYSVNSLSRFINDPKEKHWIAAVKVVKYLSGTQRYGICSYGNGDFNIYADSDWASTPSD 
RQSITGYIVTYAGAPISWRSKKQNVIALSTTEAEFMALTESIKEALWLIYIFRDINVILKLPIVIYEDNLLCQKLLENPRFHNRTKHID 
LKYKFTKDHIEAGTIKVESTNSADNLADMLTKPLPKIKFKHLRWLAGLRPLD 
>Tgmr 
YVDDIILAGDNLKSITHFTKFLDQTFSIKDLGILKFFLGLEVARSSHGIHLCQGKYALDILSDSGMLGSRPTSTPMDYSTRLSASMGTP 
LSETSASSYR*LIDRLIYLTNTRPNITHAVQQLSQYMANPTSTHSQATF*ILRYLKGSPGSGIFFAAHSTLTLKAFSDSDWTGCRDTRC 
SITGFSVYLGDYLISWRSKKQSTVSRSSSEAEYRALASTTCELQWLSYLLHDFWVPFLQPATLYCDNQSAIQIASNPVFHERTKHIEID 
CHIVRDKVNAGLLKLLPVSSSMQLADIFTKPLTPAIFQGLCSKLGMMNIHSQL 
>Ty1 
FVDDMVLFSKNLNSNKRIIEKLKMQYDTKIINLGESDEEIQYDILGLEIKYQRGKYMKLGMENSLTEKIPKLNVPLNPKGRKLSAPGQP 
GLYIDQDELEIDEDEYKEKVHEMQKLIGLASYVGYKFRFDLLYYINTLAQHILFPSRQVLDMTYELIQFMWDTRDKQLIWHKNKPTEPD 
NKLVAISDASYGNQPYYKSQIGNIYLLNGKVIGGKSTKASLTCTSTTEAEIHAISESVPLLNNLSYLIQELNKKPIIKGLLTDSRSTIS 
IIKSTNEEKFRNRFFGTKAMRLRDEVSGNNLYVYYIETKKNIADVMTKPLPIKTFKLLTNKWIH 
>Ty4 
YVDDCVIAASNEQRLDEFINKLKSNFELKITGTLIDDVLDTDILGMDLVYNKRLGTIDLTLKSFINRMDKKYNEELKKIRKSSIPHMST 
YKIDPKKDVLQMSEEEFRQGVLKLQQLLGELNYVRHKCRYDIEFAVKKVARLVNYPHERVFYMIYKIIQYLVRYKDIGIHYDRDCNKDK 
KVIAITDASVGSEYDAQSRIGVILWYGMNIFNVYSNKSTNRCVSSTEAELHAIYEGYRDSETLKVTLKELGEGDNNDIVMITDSKPAIQ 
GLNRSYQQPKEKFTWIKTEIIKEKLKRSITVKITGKGNIADLLTNQYQHLILKDLYKY 
>AtRe2  
YVDDILITGNDTVLLKHTLDALSQRFSVKEHEDLHYFLGIEAKRVPQGLHLSQRRYTLDLLARTNMLTAKPVATPMATSPKLTLHSGTK 
LPDPTEYRGIVGSLQYLAFTRPDLSYAVNRLSQYMHMPTDDHWNALKRVLRYLAGTPDHGIFLKKGNTLSLHAYSDADWAGDTDDYVST 
NGYIVYLGHHPISWSSKKQKGVVRSSTEAEYRSVANTSSELQWICSLLTELGIQLSHPPVIYCDNVGATYLCANPVFHSRMKHIALDYH 
FIRNQVQSGALRVVHVSTHDQLADTLTKPLSRVAFQNFSRKIGVIKVPPSCGG 
>Wis2  
YVDDILLMRNDIEFLESIKAYLNKCFSVKDLGEAAYILGIKIYRDRSRRLIGLSQSTYLDKILKKFNMDQSKKGFLPVLQGVQLSTAQC 
PTTAEDREKMSVIPYASAIGSIMYAMLCTRPDVKLVVSLVGRYQSNPGMEHWTAVKNILKYLKRTKDMFLVYGGDEELVVKGYVDASFD 
TDLDDSKSQTGYVYILNGGAVSWCSCKQSVVAGSTCEAEYMAASEAAQEAVWMKEFITDLGVIPNASGPMTLFCDNTGAIALAKEPRFH 
RKTRHIKRRFTSIRESVQNGDIDICKVHTDLNVADPLTKPLPRAKHDQHQDAMGVRFITM 
>Retrosor4  
YVDDIIVASSSPDATKALLVDLQHDFALKDLGDLHYFLGIEVKRGNTSMLLTQERYATEVLKRSGMDKCHPVDTPLCSSEKLSIEDGNK 
LGSEDATKYCSVVGALQYLTLTRPDISFAVNKVCQFLHSPTTIHWSAVKRILRYIKGTTKLGIKFSKSESMLVSAFADADWAGCVDDRR 
STGGFAVFLGNNLISWTAKKQPTVSRSSTEAEYKALANATAEMIWVQKLLNELGVRHPPRARLWCDNLGATYLSANPIFHARTKHIEID 
FHFVRERVAQKLLEVRFISTGDQLADGFTKALPVIKLKKFRDNLNLQSG
>Atha_chr_5-D-17596764
YVDDIVFGGTSDKLVKTFVKTMTTEFRMSMVGELKYFLGLQINQTDEGITISQSTYAQNLVKRFGMCSSKP
APTPMSTTTKLFKDEKGVKVDEKLYRGMIGSLLYLTATRPDLCLSVGLCARYQSNPKASHLLAVKRIIKY
VSGTINYGLNYTRDTSLVLVGYCDADWGGNLDDRRSTTGGVFFLGSNLISWHSKKQNCVSLSSTQSEYIA
LGSCCTQLLWMRQMGLDYGMTFPDPLLVKCDNESAIAISKNPVQHSVTKHIAIRHHFVRELVEEKQITVE
HVPTEIQLVDIFTKPLDLNTFVNLQKSLGIGEV
>Bdis_chr_4-P-6001557
YVDDIIFGSASHALVSEFSETMSREFEMSMMGELTYFLGLQIKQTKEGTF
VHQSKYTKDLLRRFGMENCKPIMTPMGSTTSLDLDEDGEPVDQKMYRSMIGSLLYLAASRPDIQFSVCLC
ARFQASPRTSHLQAVKRIFRYLHGTQSFGIWLSASSSIILRAFSDADFGGCRIDRKSTSGTCLFLGDSLV
LWSSKKQSSVAQSTAESEYVAAACCCSQILWIIATMKDYGVILESVPLYCDNTSAICIAKNPVQHSRTKH
IDIRYHFLRDHVEKENVVLNFIDTERQLADIFTKPLDSSRFAFLRGELGVIKPYGMV
>Gmax_chr_9-D-12583112
YVDDIVFGE
MSNEMLRHFVQQMQSEFEMSLVGELTYFLGLQVKQMEDSIFLSQSKYTKNIVKKFGMENAGHKRTPAPTH
LKLSKDEAGTSVDQSLYRSMIESLLYLTASRPDITYAVGVCARYQANPKISHLTQVKRILKYVNGTSDYG
IMYCQCSDSMLVGYCDADWAGSADDRKSTSGGCFYLGNNLISWFSKKQNCVSLSTAEAEYIAAGSSCSQL
VWMKQMLKEYNVEQDVMTLYCDNMSAINISKNPVQHSRTKHIDIRHHYIRDLVDDKVITLKHVDTEEQIA
DIFTKALDANQFEKLRGKLGICLLEEL
>Ljap_chr_6-D-27796496
YVDDIIFGSANQSLCKEFSEMMQAEFEMSMMGELKYFLGIQVDQTPEGTYI
HQSKYTKELLKKFNMLESTVAKTPMHPTCILEKEDKSGKVCQKLYRGMIGSLLYLTASRPDILFSVHLCA
RFQSDPRETHLTAVKRILRYLKGTTNLGLMYKKTSEYKLSGYCDADYAGDRTERKSTSGNCQFLGSNLVS
WASKRQSTIALSTAEAEYISAAICSTQMLWMKHQLEDYQILESNIPIYCDNTAAISLSKNPILHSRAKHI
EVKYHFIRDYVQKGVLLLKFVDTDHQWADIFTKPLAEDRFNFILKNLNMDFCPE
>Osati_chr_9-D-19890533
YVDDIIFGCSTHALVVDFAETMRREFEMSMMGELSYF
LGLQIKQTPQGTFVHQTKYTKDLLRRFKMENCKPISTPIGSTAVLDPDEDGEAVDQKEYRSMIGSLLYLT
ASRLDIQFVVCLCARFQASPRASHRQAVKRIMRYLNHTLEFGIWYSTSSSICLSGYSDADFGGCRIDRKS
TSGTCHFLGTSLIAWSSRKQSSVAQSTAESEYVAAASCCSQILWLLSTLKDYGLTFEKVPLFCDNTSAIN
IAKNPVQHSRTKHIDIRFHFLRDHVEKGDIELQFLDTKLQIADIFTKPLDSNRFAFLRGELGVIHPFGMV
>Osatj_chr_9-D-9669491
YVDDIIFGCSTHALVVDFAETMHREFEMSMMGELSYFLGLQIKQTPQGTFVHQT
KYTNDLLRRFKMENCKPISTPIGSTAVLDPDEDGEAVDQKEYRSMIGSLLYLTASRPDIQFAACLCARFQ
ASPRVSHRQAVKRIMRYLNHTFEFGIWYSISSSICLSGYSDADFGGCRIDRKSTSGTCHFLGTSLIAWSF
RKQSSVAQSTAESEYVAAASCCSHIVWLLSTLKDYGLTFEIVPFFCDNTSAINIAKNHVQHSRTTHIDIR
FHFLRDHVEKGDVELQFLDTKLQIADIFTKPLDSNQFTFFRGELGIIHPFGMV
>Sbic_chr_9-D-14885281
YVDDIIYGSTNEDFCKEFGDLMSKEFEMSMIGE
LSFFLVFQVKQMKEGVFISQEKYTQDLLKRFKMMDCKPIKTPMASNGHLDLDEGGNPIDKTLYRSMIGSL
LYLTASKPDIMFSVCMCARYQAMPMESHLIAVKRILRYLKYTPCIGLWYPKGARFQLVGYSDSDYAGCRI
DRKSTSEGCHFLGRSLVSWMSKKQNSVALSTAEAEYIAAGACCAQILYMKQTLLDYEVVLDKVPLLCDNK
SAIKLANNPVQHTRTKHIDIRHHFLRDHIAKGDISLENVGMENQLADIFTKPLDEARFCMLRNELNVLDL
SNFTKR
>Vvin_chr_9-P-19052906
YVDDIIFGATNDSLCEDFSKCMHSEFEMSMMGELNYFLGLQIKQLKEGTFINQAKYIKDLLKRFNM
EEAKVMKTPMSSSIKLDMDEKGKSIDSTMYRGMIGSLLYLTASRPDIMYSVCLCARFQSCPKESHLSAVK
RILRYLKGTMNIGLWYPKGDNFELIGFSDADFAGCRVERKSTSDTCHFLGHSLVSWHSKKQNSVALSTAE
AEYIVAGLCCAQILWMKQTLSDFNLSFEHVPIKCDNTSAINISKNPVQHSRTKHIEIRHHFLRDHAQKGD
ITLEFVSTKDQLADIFTKPLSEEQFSDIRRQLGVISL
>Alyr_chr_8-P-4003808
YVDDIIFGSTSQKLVDQFIDNMTKEFEMSLVGELKYFLGLQIV
QSDEGIYISQSTYAKKILKKFQMDKCREAKTPMSTSLKLSRDEHGTDVDVKTYRGMIGSLLYLTASRPDL
CLSVGVCARYQAKPKQSHLEAVKRILKYVKGTADLGIWYSRNSNQNLVGYCDADYAGNVNDRKSTSGGCF
FLGNNLIAWLSKKQNSVSISTAESEYIAMGSCCTQLLWMKQMLADYGIDAGVLQVYCDNQSAIDISKNPV
QHSRTKHIDVRHHFIRELVKEKKVQIDHVGTEIQLADIFTKALDFNRFVTLRNSLGVCEL
>Ccaj_chr_11-D-14666720
YVDDIIF
GSTNQSLCGEFVSNMQKEFDMSMMGELSFFLGLQVKQMENGIFLHQTKYSKELLKKFDMENCKISNTPMS
TNCYLDSDIAGKDVEESMYRGIIGSLLYLTASRPDIMYSVCVCARFQSKPKESHLKAVKKILKYLKGTIN
VGLWYPKGTSPSLTGYSDSDFAGCKLDRKSTSGTCHTFGECLISWQSKKQACVALSTAEAEYIAAGSCCA
QSIWFKHQLQDFGLKIDHIPLKCDNTSAINISRNPILHSRTKHIEVRHHFIRDHVEKGDCDIKFIMSEDQ
LADIFTKPLPKERFFKLRTNLGIISESNLS
>Crub_chr_8-D-8684174
YVDDIIFGSTSEILVNGFVKIMTQEFEMSLVGELKYFLGLQITQSDEGIFISQSTYAK
QLLKKFQMEKCKEAKTPMSTSIKLSKDESGIDVSMKQYRGMIGSLLYLTASRPDLCLSVGICGRYQANPK
QSHLEAVKRIIKYVKGTVDLGIWYSKGSNKNLVGYCDADYAGSVVDRKSTTGGCFFLGNNLIAWLSKKQN
SVSLSTAESEYIAMGSCCTQLLWMKQMSADYGMDSGVIQVYCDSKSAIDISKNPVQHSRTKHIDVRHHFI
RELVEKKQVLIEHVETEVQLADMFTKALDFSQFSFLRNSIGVCAM
>Mdom_chr_12-P-34365093
YVDDIVFGSTSXXLVKEFTEVMQSEFEMSMC
GELNFFFGLQVKQSXDGIFVFQTKYASDLVKKFGLHSAKXVSNPMATTTKLHKDPNGKSVDQTLYRSMIG
SLLYLTASRPDISLSVGACARYQADPKESHLETVKRIIRYVSGTIDYGLHYSFETNSEIAGFSDADWAGN
ADDRKSTSGGCFYVGNNLVAWHSKKQNCVSLSTAEAEYIAAGSCXTQLLWMKQMLRDYGIHQSSFSVFCD
NTSAINISKNPVQXSRTKHIDIRHHFIRVFVEEKVLVLEYIATEHQLADLFTKPLDTHRFETLRKALGIC
RVSXLLLVFIFHVSFSLFSFF
>Mtru_chr_8-P-376719
YVDDIIFGSTNASLCEEFSKLIQDEF
EMSMMGELKFFLGIQINQSKEGVYVHQTKYTKELLKKFKLEDCKVMNTPMHPTCTLSKEDAGTVVDQKLY
RGMIGSLLYLTASRPDILFSVCLCARFQSDPRESHLTAVKRIFRYLKGTTNLGLLYRKSLDYKFIGFCDA
DYAGDRIERKSTSGNCQFLGENLISWASKRQSTIAMSTAEAEYISAASCCTQLLWMKHQLEDYQINANSI
PIYCDNTAAICLSKNPILHSRAKHIEIKHHFIRDYVQKGILDIQFIDTEHQWADIFTKPLSVERFDFIKK
NLNMHFVSD
>Sita_chr_9-D-45061884
YVDDIIFGGSSHALLKKFADV
MSKEFEMSMMGELHFFLGLQIKQTSEGTFVHQGKYTKDVLKKFAMDDAKPISTPMPTSAALDADEDGEPV
DQKEYRSMIGSLLYLTATRPDIHFAVCMCARFQASPRTSHRQAVKRIMRYLRFTPAFGLWYSAASTLSLC
GYSDADFAGCRLDRKSTSGTCQFLGSSLVSWSSRKQSNVAQSTTEAEYVAAASCCSQLLWMIATLRDFGL
SFSRVPLLCDSTSAISVAKNPVLHSKTKHIEVRHHFLRDHVEKGDIKLKYIDTSQQLADILTKPLDQTTF
ARLRGEFGVCYPF
>Egra_chr_9-D-9217820
YVDDIIFGSSNENLCKKFSKSMQDEFEMSMMGELTFFLGLQIKQLKEGTFIYQEKYV
NDIVKRFGLENCKKVDIPMSSSLKIDKDEEGKKVDQKLYRSIIGSLLYLTASRPDILLSVCICARFQSDP
RESHLSAAKRIIKYVASSSSIGLWYPKKGDFNLLGYSNADLAGCRVDRKSTSGTCQLLGSRTVSWFSRKQ
STVSLSTTEAEYVALGSCCSQILWIKQQLRDFEIEDSCTEINCDNTSAINLTKNPILHSRAKHIEIRHHF
IRDHVQNGDVSIQFVDSKNQLADIFTKPLEKNQFESIRTKLNILRYEVIKV
>Macu_chr_6-P-21803636
MSLEFEMSLMGELTFFLGLQIKQLSNDIFIYKTKYALDLLKRFNMDSSKAINTPMSTSTKLEVDESGESF
DQKTYRGIIGSLLYLTATRPDIMFSVGLCARFQSNSKISHLKAVKRIFRYLKGTTNLGLWYPKFENFELI
TYADADFAWCRLDRKSTSGTCQFLRHSLVSWSSKKQNSVALSTIKAEYIAASACYAQVVWMKNTLEDYKV
HLKNIPIKCDNTSVIYLTKNLIQHSRTKHIDIRHHFIRDHVTNHDVIIEFIDTKHQLADIFTKPISEEQF
DFIIRELGMLIYPNV
>Pper_chr_6-P-3701106
YVDDIVVGSTSELHVQEFIHVMTSEFEMSLVGE
LNYFLGLQIKQSHDGIFVSQSKYAKNLVQKFGLEDAKSARTPMSTSAKIHRDLHGKSVDQTLYRSMIGSL
LYLTASRPDISYSVGVCARFQSDPKESHLFAVKRIIKYVSGTVEFGLWYTYDTYVSLVGYSDADWAGCSD
DRKSTYGGVFYVGNNLVAWHSKKQNSVSLSTAEAEYVATGSCCTQLLWMRQMLEDYGLAQSCFLIYCDNM
SAIDISKNPVQHSRTKHIDIRHHFIRDLVEDKILSLEFVPSEKQLVDILTKALDFQKHVTLRQSIGLCSI
D
>Acoe_scf_8-P-2757718
YVDDIVFGSTCPSLSESFSQLMSSEFEMS
LMGELNFFLGLQVKQFDHGAFISQTKYAKELVKKFGLSTSSGQDTPMGERVRLGKDIMGKSVDIREYRSM
IGSLLYLTASRPDISYSVGVCARFQANPKESHLIAVKRIIRYVASTLDYGLWFTRDTNSVVAGYCDADWG
GNLDDRHSTSGGCFYVGNNLVSWHSKKQSSVSISSCEAEYIAAASACTQLLWMRQMLRDYGIQQQAMDLF
CDNTSTISISKNPVQHSRTKHIDIRHHFLREAVEKGDIVMEFIPTEHQLADILTKPLHAGRFHSLRKSIG
VVTLP
>Ccle_scf_9-P-5211437
YVDDIIFGSTNELLC
KDFSSCMSQEFEMSMMGELKYFLGLQIKQNEEGIFINQAKYVRDLLKRFGYDNGTAKNTPMSTTIKLDKD
EKGKEVDIKTYRGMIGSLLYLTASRPDIMFSVCLCARFQSCPKESHMLAVKRIFRYLIGTINLDLWYPRG
THIDLTCYSDADFAGYKVDRKSTSGTCHFLGHSLVSWFSKKQNSVALSTTEAEYIAAGSCCAQILWMKQI
LRDYGIILDHIPILCDNTSAINLSKNPIQHSRTKHIEIRHHFLRDHVQKGDVVIKFVSTENQLADVFTKP
LSEEHFIKIRHELGMMNVES
>Thal_scf_7-P-2675041
YVNDIIFGGTSQELVDAFVATMTSEFEMSMVGELKYFLGLQIT
QSEEGVFISQSTYARNLLKRFKLDAAKEAKTPMSTTTSLTRDDEGASVDPTLYRGMIGSLLYLTASRPDL
CLSVGICARYQAKPKQSHLEAVKRIIKYVKGTVELGIWYSKGSNQNLVGYYDADWTGSADDRKSTSGGCF
FLGNNLISWLSKKQNSVSLSTAEAEYIAMGSCCSQLLWMKQMSADYGMDSGPLLVYCDNKSAISISKNPV
QHSRTKHIDIRHHFIRELVEGKQVVIEHVVTESQLADLFTKPLDFNRFVTLRNAIGVCGM
>Slyc_chr_7-D-56776655
MDDIIFGATSEHLCEEFSSLMGREFDMSMMGELTFFMRLQIKQSSNGISICQEKYIKELLKKFNMFDSKP
IDTPMRTNSKMIVEESDPLVNQTMYRVIIGSLLYLTASRPDIVYSVGMCARFQACPRDSHLKAAKHILRY
LKKTGDLVLFYPAGDTFDLVGFADVDFAGYQVDRKSTSGMDHFLGSSLISWGTKKQNSVALLTAEAEYVA
AVACCSQLLWIRQHLEDFGIHIKAIPLMCDNTSVVSMGKNPVHHKRTKHIDVRHHFLRDNVEKGNIVLTY
CPTEEQIADIFTKALSKDQFERNRLKLGMLISK
>Stub_chr_12-P-57485525
MSSEFEMSMMGELTFFLGLQIKQTSQGISICQEKYIKELLKKFNLLEAKVLDTPMSTSVKLDEDENGVEV
NPTMYRGIIGSLLYLTASRPDVVFSVGMCARFQAASKESHLKAAKRILRYLKGTQDLVLCYPTDDSLDLV
GYADADYAGFLVDRKSISGMAHFLGLALISWGTKKQNSVALSTAEAEYVAAASCCAQLLWIKQQLEDFGV
LSDTIPLISDNTSAMNMAKNPVQHKRTKHIDVRHHFLRDNVEKQNVVMKFCKTKDQLADIFTKPLSKEFF
IKNMMRLGMHKIT
>Zmay_chr_1-D-104490156_Ji
YVDDIIFGSTNESTCEEFSRIMTQKF
EMSMMGELKYFLGFQVKQLQEGTFISQTKYTQDILNKFGMKDAKPIKTPMGTNGHLDLDTGGKSVDQKVY
RSMIGSLLYLCASRPDIMLSVCMCARFQADPKEAHLTAVKRILRYLAYTPKFGLWYPRGSTFDLIGYSDA
DWAGCKINRKSTSGTCQFLGRSLVSWASKKQNSVALSTAEAEYIAVGHCCAQLLWMRQTLRDYGYKLTKV
PLLCDNESAIKMADNPVEHSRTKHIAIRYHFLRDHQQKGDIEISYINTKDQLADIFTKPLDEQSFNKLRH
ELNILDSRNFFC
>Zmay_chr_1-D-102211705_Opie
YVDDIIFGSTNQKSCEEFSRVMTQKFEMLMMGEL
SYFLGFQVKQLKDGTFISQTKYTQDLIKQFGMKDAKPAKTPMGTDGHTDLNKGGKSVDQKAYWSMIGSLL
YLCASRPDIMLSVCMCARFQSDPRECHLVAVKRILRYLVATPCFGIWYPKGSTFDLIGYSDSDYAGCKVD
RKSTWGTCQFLGRSLVSWSSKKQTSVALSTAEAEYVVTRQCCAQLLWMRQTLWDFGYNLSKVPLLCDNES
AIRMADNPVEHSRTKHIDIRHHFLRDHQQKGDIEVFHVSIENQLADIFTKPLDESTFCKLRSELNVLDSR
NLD
>Zmay_chr_9-P-140546804_Jienv
YVDDIIFGSTNEKFCEEFSKVMTNRFEMSMMGELKYFLGFQ
VKQLKEGTFLCQTKYTQDMLKKFGMEKAKHAKTPMSSNGHLDLNEEGKPVDQKLYRSMIGSLLYLCASRP
DIMLSVCMCARFQANPKDCHLVAVKRILRYLVHTQNLGLWYPKGSLFDLLGYSDSDYAGCKVDRKSTTGT
CQFLGRSLVSWSSKKQNCVALSTAEAEYIAAGACCAQLLWMKQTLRDFGCEFNKIPLLCDNESAIKLANN
PVQHSRTKHIDIRHHFLRDHEAKGDIELFHVSTENQLADIFTKPLDETRFCFLRSELNILDSRNVT
>Zmay_chr_9-P-98693871_Giepum
YVDDMIFGSTNDYHCKEFGELMSKEFEMSMIGE
LTYFLGFQVKQMKDGNFLSQEKYTKDLLKRFNMEKCKPIKTPMPTNGHLDLDEGGNLVNQTLYHSMIGSL
LYLTASRPDIMFSVCMCARFQSNPKKAHLRAVKRILRYLRHTTSVGMWYPKGATFDLIGYSDSDYAGCKI
DRKSTSGGCHLLGRSLVSWTSKKQNSVALSTAEAEYIAAGACCTQILYMKQTLLDYGVVLEKVPLLSDNE
SDVKIANNPVQHSRTKHIDIRHHFLRDHVAKGDIILEGVSLEDQLADIFTKPLDKTRFAC
>Zmay_chr_9-P-50441622_Hopie
YVDDIIFGSTNELFCEEFGKMMSKEFEMSMIGEL
SFFLGLQIKQLKDGIFISQSKYLKDMLKKFGLENAKPIKTPMATNGHLDLDEGGTIVDQKLYRSIIGSLL
YITASRPDVMFSVCMCARFQASPREIHLKAAKRILRYLKYTPNIGLWYPKGAQFELIGYSDSDYAGCKVD
RKSTSGCCQFLGRSLVSWSSKKQNSVALSTAEAEYISARNCCAQLLWMKQTLLDYGIIFKNVPLMCDNES
AVKLATNPVQHSRTKHIDIRHHFLRDHVGKGDISIYSIGTDDQLADIFTKPLDETRFCSLRSEMNVIDIS
NVA
